# Supplementary material for: Photocatalytic Hydrogen Production from Glycerol Aqueous Solutions as Sustainable Feedstocks Using Zr-Based UiO-66 Materials under Simulated Sunlight Irradiation
Source: Nanomaterials (Basel). 2022 Oct 28;12(21):3808. doi: 10.3390/nano12213808 (PMC9658527; doi:10.3390/nano12213808)
Supplement: Supplementary file 1 [file nanomaterials-12-03808-s001.zip]

Archive with 1 entries (1 files):
- nanomaterials-1985428-supplementary.pdf
